# Supplementary material for: Regulation of TGF-β and BMP Signaling by Natural Triterpene Compounds in Pulmonary Arterial Hypertension (PAH)
Source: Curr Issues Mol Biol. 2025 Nov 12;47(11):939. doi: 10.3390/cimb47110939 (PMC12650971; doi:10.3390/cimb47110939)
Supplement: Supplementary file 1 [file cimb-47-00939-s001.zip]

Archive with 1 entries (1 files):
- cimb-3869416-supplementary.pdf
